# Supplementary material for: The miR-146a Single Nucleotide Polymorphism rs2910164 Promotes Proliferation, Chemoresistance, Migration, Invasion, and Apoptosis Suppression in Breast Cancer Cells
Source: Cells. 2025 Apr 18;14(8):612. doi: 10.3390/cells14080612 (PMC12025401; doi:10.3390/cells14080612)
Supplement: Supplementary file 1 [file cells-14-00612-s001.zip]

Archive with 1 entries (1 files):
- cells-3476713-supplementary.pdf
